# Supplementary material for: Optimization of Protoplast Isolation and Transformation for a Pilot Study of Genome Editing in Peanut by Targeting the Allergen Gene Ara h 2
Source: Int J Mol Sci. 2022 Jan 13;23(2):837. doi: 10.3390/ijms23020837 (PMC8775966; doi:10.3390/ijms23020837)
Supplement: Supplementary file 1 [file ijms-23-00837-s001.zip]

Archive with 1 entries (1 files):
- ijms-1550224-supplementary.pdf
